# Supplementary material for: Barriers and Facilitators for Population Genetic Screening in Healthy Populations: A Systematic Review
Source: Front Genet. 2022 Jul 4;13:865384. doi: 10.3389/fgene.2022.865384 (PMC9289280; doi:10.3389/fgene.2022.865384)
Supplement: Supplementary file 3 [file Table4.XLSX]

## Sheet: Sheet 1
Appendix D: Perceptions of Population Genetic Screening
	Favorable Perceptions	In between Perceptions	Unfavorable Perceptions	Contributing Studies
Provider		Genetic testing in minors should only be available at an age when medical surveillance can begin.		(Borry et al., 2008)
			Genetic testing technology has limited clinical utility and is not ready for clinical use.	(joshi E. et al., 2020; Vassy J.L. et al., 2014)
			Interpreting nonactionable results and/or results from testing that providers themselves did not order or that was performed outside of the healthcare system may cause discomfort for some.	(Joshi E. et al., 2020)
		Obligations to updating patients as new research becomes available or as they reach older age are not fully defined.		(Joshi E. et al., 2020)
	Genetic testing could be used in conjunction with other clinical information.			(Vassy J.L. et al., 2014)
			Selective genetic testing is more favorable than population screening, with the exception of breast cancer and diabetes.	(Toiviainen et al., 2003)
	Genetic testing could be useful in pharmacogenomics and motivating change in health behaviors.			(Vassy J.L. et al., 2014)
Public	Genetic testing will advance research for treating and curing inherited diseases.			(Shaw III and Bassi, 2001)
			Genetic testing may lead to negative responses.	(Shaw III and Bassi, 2001; Smit et al., 2020)
		Only doctors and genetic scientists should be able to set boundaries for genetic testing.		(Shaw III and Bassi, 2001)
		Inviduals should be able to exercise personal choice when it comes to genetic testing.		(Henneman L. et al., 2011; Smit et al., 2020)
	Genetic screening is acceptable as long as participants with low genetic risk still get screened by typical means, perhaps less often.			(Henneman L. et al., 2011)
	Genetic testing provides the possibility of cancer detection at a younger age than the current screening methods do.			(Henneman L. et al., 2011)
		Genetic screening programs may put too much emphasis on genetics and ignore other factors, such as lifestyle.		(Henneman L. et al., 2011)
	Results could motivate individuals to change their health behavior.			(Henneman L. et al., 2011; Smit et al., 2020)
	Genetic testing should be used for preventative care, presymptomatic detection, and be widely available.			(Laskey S.L. et al., 2003)
			Genetic testing could lead to discrimination, eugenics, and make abortion more common.	(Laskey S.L. et al., 2003)
	Genomic risk information could be more effective than general health advice.			(Smit et al., 2020)
			Low-risk results could lead to false reassurance and apathy about prevention while high-risk results could lead to hyper-vigilance or anxiety.	(Smit et al., 2020)
		Genetic information can be used differently than other types of risk information.		(Smit et al., 2020)
	Personal genomic information should be part of the standard medical record and health insurance should cover genetic testing			(Zoltick E.S. et al., 2019)
		Genetic testing should only be available to people through their doctor.		(Zoltick E.S. et al., 2019)
