# Supplementary material for: Barriers and Facilitators for Population Genetic Screening in Healthy Populations: A Systematic Review
Source: Front Genet. 2022 Jul 4;13:865384. doi: 10.3389/fgene.2022.865384 (PMC9289280; doi:10.3389/fgene.2022.865384)
Supplement: Supplementary file 5 [file Table5.XLSX]

## Sheet: Sheet1
Appendix E: Effectiveness Measures of Population Genetic Screening
Study ID	Disease Area(s)s	Results	% people with followup	% Change in Health Behavior	Interpretation
(Allen K.j. et al., 2008)	HFE-associated hereditary haemochromatosis	0.45% participants from the original workplace testing were found to be homozygotes	98% of homozygotes underwent appropriate clincal follow-up, with 96% of those with elevated SF entering into a therapeutic venesection program	No women with raised SF (n= 6) reported altering their diet, alcohol consumption, or vitamin usage. Of the 16 men with raised SF, 18.8% reported reducing their intake of red meat by one to two portions per week and stopping daily multivitamin tablets that contain Fe. 31.3% of men reduced their alcohol consumption between 1-60 g/day	Significantly more homozygotes correctly remembered their test result compared with controls (95 vs 51%, P<0.0001).
			57% of those recommended to have a liver biospy did so; 42% chose to normalize SF by venesection without biospy.		Anxiety levels for homozygotes at 12 months was significantly lower compared with anxiety before testing (P<0.05).
			83% of women and 100% of men with raised SF underwent therapeutic venesection and 68.2% now have an SF in the normal range
(Fenton G.L. et al., 2018)	Melanoma		85%
(Godino J.G. et al., 2016)	Type 2 diabetes mellitus		0.97	There were no significant differences between trial groups in self-reported diet, self-reported weight, self-rated health, physical activity, and worry at followup, behavior intention and anxiety immediately post-intervention or at follow-up.	The risk-esimate groups had a lower perceived risk immediately post-intervention than the control group.
					90.5% of total participants stated that they had kept their risk estimate.
					Among those who received a risk estimate, 93.0% reported that they believed their risk estimate to be fairly or very accurate.
(Haga S.B. et al., 2014)	Type 2 diabetes mellitus	45% participants were found to be at increased genomic risk, 46% at decreased, and 9% average risk.			Higher education was correlated with correct interpretation of T2DM risk measures (genomic risk score, overall lifetime risk, categorical risk).
					Higher levels of genomic knowledge and lower levels of overall lifetime risk were associated with correct interpretation of overall lifetime risk.
(Hietaranta-Luoma H.L. et al., 2015)	Cardiovascular disease		13% of participants in the intervention group and 5% of participants in the control group took the opportunity to have a personal discussion with the doctor.	The 13% of participants who attended to the personal discussion with the doctor have changed their lifestyle within the last 6 months; the remaining participants were on average planning lifestyle changes within the next month.	Psychological effects of high-risk results were highest immediately after receiving the information, and decreased over time; however they remained at a slightly higher level than baseline
			29% of the intervention group and 25% of the control group participated in the genetic counseling lecture held by the the professor of nutrigenomics.	At the start of the intervention, every group was on average considering a lifestyle change within the next 6 months and after the intervention, each of the groups were on average planning lifestyle change within next month.	Receiving low-risk results had a minor impact on anxiety, which remained at a steady level throughout the intervention period.
(Neislen and El-Sohemy, 2012)	Nutrition				More participants in the intervention group understood the dietary advice compared to the control group (93% vs 78% p = 0.009)
					More participants in the intervention group enjoyed learning about the recommendations (96% vs. 72% ;p<0.0001),and only 9% felt uneasy learning about their genetics (of which only one person reported ‘‘strongly agree’’).
					More participants in the intervention group thought the recommendations would be useful when considering their diet (88% vs. 72% ;p=0.02) and would like to know more about the dietary recommendations they were given (95% vs. 76% ;p<0.0001).
(Neghina A.M. and Anghel A., 2010)	Hereditary hemochromatosis	19% had C282Y homozygotes, 4.8% (n=1) had C282Y/H63D compound heterozygote, 4.8% (n=1) was a C282Y heterozygote, 9.5% were H63D heterozygotes, 4.8% (n=1) was a S65C heterozygote. 57.1% of those tested show none of these mutations.
(Nusbaum R. et al., 2013)	Colon cancer	At least 1 risk version gene was identified in every participant.	100	At least 50% discussed making dietary and exercise changes at both pre- and post-test sessions, particularly decreased red meat consumption and alcohol intake and plans for increased exercise.	Participants with a personal or family history put greater weight on established risk factors than on genomic information.
				Several participants stated that the SNP results would not lead them to make behavior changes because they were already healthy and regularly got screened for colon cancer.	0% expressed anxiety or distress during the post-test session or interview.
				Some participants appeared motivated by potentially modifiable risk factors and made behavior changes prior to receiving results.	Several average-risk participants expressed some relief about their results.
				SNP results generally did not alter participants’ plans for colon cancer screening.
(O'Neill S.C. et al., 2015)	A variety of conditions	Participants carried at least 1 variant associated with increased risk for 6of the 8 health conditions and carried an average of 9.2 risk alleles out of the possible 15.			53.9% of participants had neutral emotional responses, 26.9% had positive responses, and 19.2% had negative respones.
(Rego S. et al., 2019)	A variety of conditions	66% of participants were carriers of at least 1 autosomal recessive condition.			Participants suggested improving the consent and disclosure process for genomic sequencing to better prepare them for the types and amount of results they would (or would not) receive, so that they would not be disappointed at disclosure.
		33% of participants had variants in dominantly inherited disease genes.			Several participants felt validation or closure when their results validated health conditions they already knew their had.
					One participants had prior experience with direct-to-consumer testing, which she felt was more comprehensive.
					Several participants remembered the details of their genomic sequencing results incorrectly, though these instances of misremembering usually had no significant consequences.
					One participant whose results included a likely pathogenic SDHB mutation (and who was advised in the results session of an increased cancer risk and referred to cancer genetics clinic for follow up) did not recall receiving this result, or share results with his family or physician.
					Participants’ recall of results was often inaccurate or limited, particularly if they received results that were non-significant or did not have immediately relevant implications.
(Sanderson S.C. et al., 2016)	A variety of conditions				94% of participants reported that they would like to receive all results available.
					91.4% of participants wanted data stored in a way that was linked to their identity.
					100% of participants who gave permission for their WGS data to be stored also gave permission for their data to be used by investigators in future research studies directly related to the present research.
(Sanderson et all., 2017)	A variety of conditions	25% of participants received results that included one or more pathogenic (P) or likely pathogenic (LP) rare disease-associated variants results.	29% (n=2) participants who received P/LP rare disease-associated variants results were concerned about and acted on their results.		Most participants felt positive about having had their genomes sequenced.
		85% of participants received results that included at least one variant classified as P/LP for carrier status.	100% of participants with rare disease associated variants consulted with other healthcare providers about their disease risks.
			Only 1 of the participants presenting high risk for AMD had shared their genetic testing results with their healthcare provider.
(Shiloh S. et al., 2015)	A variety of conditions	90% of the participants had at least one risk marker for type 2 diabetes, osteoporosis, heart disease and colon cancer.			41% of participants had increased perceived risk for type 2 diabeters and 35% decreased their perceived risk for skin cancer and heart disease from baseline to follow-up.
		86% participants had at least one risk marker for high cholesterol, 62% for lung cancer, 33% for high blood pressure, and 20% for skin cancer.			Risk perceptions increased over time among those who reported a family history of the disease (type 2 diabetes: t=2.66, p=0.01;high blood pressure: t=2.29, p=0.02), compared to those who did not report a family history (type 2 diabetes: t=0.13, p=0.89;high blood pressure: t=−0.91,p=0.36).
					Risk perceptions increased significantly among participants with stronger genetic deterministic beliefs (heart disease: t=1.94,p=0.05;high cholesterol: t=2.63, p=0.01), compared to weaker beliefs (heart disease: t=−0.65, p=0.51;high cholesterol: t=−0.33, p=0.74).
(Vassy et al., 2017)	A variety of conditions	22% had new MDR results.	Supporting phenotypic evidence for a new clinical diagnosis was identified in 4% (n = 2) participants who had new MDR moleular results.	One patient taking metformin (1500 mg daily for metabolic syndrome) received a pharmacogenomic result predicting decreased glycemic response to the drug, but she and her PCP decided not to increase her dose of metformin, choosing instead to use hemoglobin A1c to guide management.	4% of patients who received WGS + Family History analysis reported moderate to severe anxiety 6 months after testing compared to 5% of patients who received only a family history analysis. 0% reported moderate to severe depression.
		All sequenced patients had at least one carrier variant associated with a recessive condition	Two participants got underwent ECG and four got referreals to specialists.	At six months, 30% of family history and 41% of family history+WGS patients, reported making a health behavior change, most frequently involving diet or exercise.
		96% of participants received a pharmacogenomic result indicating atypical or non-standard response to at least one medication	PCPs recommended at least one immediately attributable clinical action for 16% of family history patients and 34% of family history+WGS patients.
(Zoltick E.S. et al., 2019)	A variety of conditions			12.4	60.3% of participants reported no decision regret and 95.0% of participants reported low decision regret after receiving results.
					44% of participants reported that they thought the experience was somewhat valuable and 44.5% thought it was very valuable.
					39.5% believed they learned something to improve their health that they did not know before, and 58.4% agreed that having PPGS made them feel like they had more control over their health.
					28.8% of participants were somewhat satifsfied and 67.4% were very satisfied with their decision to obtain genetic testing.
